# Supplementary material for: Oxidative Stress and Antioxidant Therapies in Friedreich’s Ataxia
Source: Cells. 2025 Sep 9;14(18):1406. doi: 10.3390/cells14181406 (PMC12469045; doi:10.3390/cells14181406)
Supplement: Supplementary file 1 [file cells-14-01406-s001.zip]

Archive with 1 entries (1 files):
- cells-3823415-supplementary.pdf
